# Supplementary material for: Monkeypox Vaccine Hesitancy in French Men Having Sex with Men with PrEP or Living with HIV in France
Source: Vaccines (Basel). 2022 Sep 28;10(10):1629. doi: 10.3390/vaccines10101629 (PMC9609833; doi:10.3390/vaccines10101629)
Supplement: Supplementary file 1 [file vaccines-10-01629-s001.zip]

Archive with 1 entries (1 files):
- vaccines-1930466-supplementary.pdf
